# Supplementary material for: The parabrachial to central amygdala pathway is critical to injury-induced pain sensitization in mice
Source: Neuropsychopharmacology. 2023 Aug 4;49(3):508–20. doi: 10.1038/s41386-023-01673-6 (PMC10789863; doi:10.1038/s41386-023-01673-6)
Supplement: Supplementary file 2 — Statistical table [file 41386_2023_1673_MOESM2_ESM.xlsx]

## Sheet: Sheet1
Figure	Type of test	Sample Size	Statistical Data
Figure 2
2C (Fos positive cells)	Unpaired t test	n=7 no pinch and n=9 pinch animals, 4 slices per mouse	t=4.223; df=14; p=0.0009; eta squared=0.5603
2D (mCherry colabeled with Fos)	Unpaired t test	n=7 no pinch and n=8 pinch animals, 4 slices per mouse	t=3.139; df=13; p=0.0078; eta squared=0.4312
2E (Fos colabeled with mCherry)	Unpaired t test	n=7 no pinch and n=8 pinch animals, 4 slices per mouse	t=3.388; df=13; p=0.0049; eta squared=0.4689
2C (Fos positive cells; sex differences)	Two-way ANOVA	n=5 male and n=4 female	Two- way ANOVA Sex differences
			Sex: F (1, 12) = 1.316; P=0.2737
			Treatment: F (1, 12) = 1.316; P=0.0014
			Interaction: F (1, 12) = 0.01399; P=0.9078
2D (mCherry colabeled with Fos; sex differences)	Two-way ANOVA	n=5 male and n=4 female	Two- way ANOVA Sex differences
			Sex: F (1, 11) = 0.8293; P=0.3820
			Treatment: F (1, 11) = 9.602; P=0.0101
			Interaction: F (1, 11) = 0.8401; P=0.3820
2E (Fos colabeled with mCherry; sex differences)	Two-way ANOVA	n=5 male and n=4 female	Two- way ANOVA Sex differences
			Sex: F (1, 11) = 0.4885; P=0.4991
			Treatment: F (1, 11) = 10.33; P=0.0082
			Interaction: F (1, 11) = 0.003196; P=0.9559
Figure 3
3B (Tactile test cuff-hM4di ipsilateral)	Repeated measures two-way ANOVA followed by Tukey’s multiple comparison test	n= 11 cuff ipsilateral,	Repeated measures two-way ANOVA: Ipsilateral paw
		n=11 cuff contralateral	Treatment: F (3, 36) =171.3; P<0.0001
		n=9 cuff-mcherry ipsi	Time: F (1.594, 57.39) =20.66; P<0.0001
		n=9 cuff-mcherry contra	Interaction: F (9, 108) =22.33; P<0.0001
			Post-hoc: Tukey's multiple comparisons test
			P= 0.0002 for before CNO vs. after CNO in Cuff-Gi ipsilateral
3C (Pressure test cuff-hM4di ipsilateral)	Repeated measures two-way ANOVA followed by Tukey’s multiple comparison test	n= 9 cuff ipsilateral,	Repeated measures Two-way ANOVA: Treated paw
		n= 9 cuff contralateral	Treatments: F (3, 28) =54.18; P<0.0001
		n=7 cuff-mcherry ipsi	Time: F (1.362, 38.13) =4; P<0.0001
		n=7 cuff-mcherry contra	Interaction: F (9, 84) =42.32; P<0.0001
			Post-hoc: Tukey's multiple comparisons test
			P=0.0002 for before CNO vs. after CNO in Cuff-Gi ipsilateral
3D (Cold test cuff-hM4di ipsilateral)	Repeated measures two-way ANOVA followed by Tukey’s multiple comparison test	n= 10 cuff ipsilateral,	Repeated measures two-way ANOVA: Treated paw
		n= 10 cuff contralateral	Treatments: F (3, 30) =352.6; P<0.0001
		n=7 cuff-mcherry ipsi	Time: F (2.734, 82.01) =7.190; P<0.0001
		n=7 cuff-mcherry contra	Interaction: F (9, 90) =7.536; P<0.0001
			Post-hoc: Tukey's multiple comparisons test
			P=0.0001 for before CNO vs. after CNO in Cuff-Gi ipsilateral
3E (Heat test cuff-hM4di ipsilateral)	Repeated measures two-way ANOVA followed by Tukey’s multiple comparison test	n= 9 cuff ipsilateral,	Repeated measures two-way ANOVA: Treated paw
		n= 9 cuff contralateral	Treatments: F (3, 29) = 36.00; P<0.0001
		n=6 cuff-mcherry ipsi	Time: F (1.969, 57.09) = 55.02; P<0.0001
		n=6 cuff-mcherry contra	Interaction: F (9, 87) = 15.57; P<0.0001
			Post-hoc: Tukey's multiple comparisons test
			P=0.0007 for before CNO vs. after CNO in Cuff-Gi ipsilateral
Figure 4
4B time spent in nociceptive behaviors time course	Repeated measures two-way ANOVA	n=18 for Gi-Saline and n=18 for Gi-CNO	Repeated measures two-way ANOVA: Nociceptive behaviors
			Treatments: F (1, 33) = 9.001; P=0.0051
			Time: F (4.495, 148.3) = 41.25; P<0.0001
			Interaction: F (7, 231) = 2.779; P=0.0086
4D Phase 2 all behaviors	Unpaired two tailed	n=18 for Gi-Saline and n=17 for Gi-CNO	t=3.028; df=33; p=0.0048; eta squared=0.2174
	t test
4D Phase 2 licking only	Unpaired two tailed	n=16 for Gi-Saline and n=14 for Gi-CNO	t=3.891; df=28; p=0.0006; eta squared=0.3510
	t test
4F (Tactile test left paw)	Repeated measures two-way ANOVA followed by	n= 6 for Gi-CNO and	Repeated measures two-way ANOVA : Nociceptive behaviors
	Šídák's multiple comparisons test	n= 7 for Gi-Saline	Treatments: F (1, 11) = 19.09; P=0.0011
			Time: F (1, 11)= 85.77; P<0.0001
			Interaction: F (1, 11) = 70.68; P<0.0001
			Post-hoc: Šídák's multiple comparisons test
			P<0.0001 for before CNO vs after CNO in hM4Di injected mice
4F (Tactile test right paw)	Repeated measures two-way ANOVA followed by	n= 6 for Gi-CNO and	Repeated measures two-way ANOVA : Nociceptive behaviors
	Šídák's multiple comparisons test	n= 7 for Gi-Saline	Treatments: F (1, 11) = 17.48; P=0.0015
			Time: F (1, 11)= 78.68; P<0.0001
			Interaction: F (1, 11) = 84.51; P<0.0001
			Post-hoc: Šídák's multiple comparisons test
			P<0.0001 for before CNO vs after CNO in hM4Di injected mice
Figure 5
5B (tactile test: sham-hM3Dq ipsilateral and contralateral paws)	Repeated measures two-way ANOVA followed by Tukey’s multiple comparison test	n= 8 sham contralateral	Repeated measures two-way ANOVA: Treated paw
		n=8 sham ipsilateral	Treatments: F (1, 14) = 2.971; P=0.1068
			Time: F (2.487, 34.82) = 296; P<0.0001
			Interaction: F (3, 42) = 1.002; P=0.4012
			Post-hoc: Tukey's multiple comparisons test
			P<0.0001 for before CNO vs. after CNO in sham in ipsilateral and contralateral paws
5C (pressure test: sham-hM3Dq ipsilateral and contralateral paws)	Repeated measures two-way ANOVA followed by Tukey’s multiple comparison test	n= 8 sham contralateral	Repeated measures two-way ANOVA: Treated paw
		n=8 sham ipsilateral	Treatments: F (1, 10) = 0.08549; P=0.7760
			Time: F (1.232, 12.32) = 891.8; P<0.0001
			Interaction: F (3, 30) = 0.09099; P=0.9644
			Post-hoc: Tukey's multiple comparisons test
			P<0.0001 for before CNO vs. after CNO in sham in ipsilateral and contralateral paws
5D (cold test: sham-hM3Dq ipsilateral and contralateral paws)	Repeated measures two-way ANOVA followed by Tukey’s multiple comparison test	n= 8 sham contralateral	Repeated measures two-way ANOVA: Treated paw
		n=8 sham ipsilateral	Treatments: F (1, 14) = 0.1707; P=0.6857
			Time: F (2.209, 30.93) = 147.8; P<0.0001
			Interaction: F (3, 42) = 0.5185; P=0.6718
			Post-hoc: Tukey's multiple comparisons test
			P<0.0001 for before CNO vs. after CNO in sham in ipsilateral and contralateral paws
5F (tactile test: cuff-hM3Dq ipsilateral and contralateral paws)	Repeated measures two-way ANOVA followed by Tukey’s multiple comparison test	n= 6 cuff contralateral	Repeated measures Two-way ANOVA: Treated paw
		n=6 cuff ipsilateral	Treatments: F (1, 10) = 842.2; P<0.0001
			Time: F (2.236, 22.36) = 151.5; P<0.0001
			Interaction: F (3, 30) = 141.8; P<0.0001
			Post-hoc: Tukey's multiple comparisons test
			P<0.0001 for before CNO vs. after CNO in cuff contralateral
5G (pressure test: cuff-hM3Dq ipsilateral and contralateral paws)	Repeated measures two-way ANOVA followed by Tukey’s multiple comparison test	n= 4 cuff contralateral	Repeated measures Two-way ANOVA: Treated paw
		n=4 cuff ipsilateral	Treatments: F (1, 6) = 1610; P<0.0001
			Time: F (1.525, 9.149) = 131.3; P<0.0001
			Interaction: F (3, 18) = 139.2; P<0.0001
			Post-hoc: Tukey's multiple comparisons test
			P=0.0022 for before CNO vs. after CNO in cuff contralateral
5H (cold test: cuff-hM3Dq ipsilateral and contralateral paws)	Repeated measures two-way ANOVA followed by Tukey’s multiple comparison test	n= 6 cuff contralateral	Repeated measures Two-way ANOVA: Treated paw
		n=6 cuff ipsilateral	Treatments: F (1, 10) = 289.6; P<0.0001
			Time: F (1.868, 18.68) = 52.64; P<0.0001
			Interaction: F (3, 30) = 52.64; P<0.0001
			Post-hoc: Tukey's multiple comparisons test
			P=0.0013 for before CNO vs. after CNO in cuff contralateral
Figure S2
S2C (Gi validation)	Paired two tailed t test	n=6 for both Saline and CNO	t=4.318; df=5; p=0.0076; partial eta squared=0.7885
S2G (Tactile test ipsilateral paw)	Unpaired t test	n=4 for sham and n=8 for cuff	t=11.70; df=0; p=0.0001; eta squared=0.9319
S2H (Pressure test ipsilateral paw)	Unpaired t test	n=4 for sham and n=8 for cuff	t=39.42; df=9; p<0.0001; eta squared=0.9942
S2I (Cold test ipsilateral paw)	Unpaired t test	n=4 for sham and n=8 for cuff	t=41.10; df=10; p<0.0001; eta squared=0.9941
S2J (Heat test ipsilateral paw)	Unpaired t test	n=4 for sham and n=8 for cuff	t=8.536; df=9; p<0.0001; eta squared=0.8901
Figure S3
S3B hM3dq validation	Unpaired two tailed	n=3 for Gq-CNO and n=4 for Gq-Saline	t=10.64; df=5; p=0.0001; eta squared=0.9577
	t test
