# Supplementary material for: The parabrachial to central amygdala pathway is critical to injury-induced pain sensitization in mice
Source: Neuropsychopharmacology. 2023 Aug 4;49(3):508–20. doi: 10.1038/s41386-023-01673-6 (PMC10789863; doi:10.1038/s41386-023-01673-6)
Supplement: Supplementary file 3 — Raw Data [file 41386_2023_1673_MOESM3_ESM.xlsx]

## Sheet: Fig 2C-cfos 
	# of c-Fos positive cells
	No pinch N=8	Pinch N=9
	168	580
	322	500
	317	887
	304	745
	412	390
	50	505
	46	410
		443
		771

## Sheet: Fig 2D,E-colabeling
	mcherry expressing cfos (%)
	No pinch N=7	Pinch N=8
	6.66667	10.989
	3.88889	22.75
	8.67347	18.41
	14.6667	27.1552
	17.8571	9.47
	0.877193	20.44
	0	18.75
		20.1581
	cfos expressing mcherry (%)
	No pinch N=7	Pinch N=8
	0.595238	17.6983
	2.17391	18.2
	5.36278	4.96054
	3.61842	8.45638
	4.85437	7.32
	4	2.19
	0	9.48081
		13.229

## Sheet: Fig 2G-L-ephys
Figure 2G	Firing types				Figure 2I	spont firing (Hz)			Figure 2j	capacitance (pF)				Figure 2k	input resistance (MΩ)				Figure 2L	Input-Frequency graph
	Percents					Sham n=8	Cuff n=7				Sham n=36	Cuff n=21				Sham n=36	Cuff n=21			RS sham n=8									RS cuff n=6							LF sham n=12													LF cuff n=7
		Sham	Cuff			0.0833333	8.28333				55.63	34.64				550.58	767.97		0	0	0	0	0	0	0	0	0		0	0	0	0	0	0		0	0	0	0	0	0	0	0	0	0	0	0		0
	spontaneous	21.6216	28			2.33333	0.0666667				85.4343	54.6473				244.967	599.22		5	0	0	0	1	0	0	0	1		0	0	0	0	0	0		0	0	0	0	0	0	0	0	0	0	0	0		0
	RS	24.3243	28			0.266667	2.55				68.59	84.4157				881.18	243.454		10	0	0	0	3	0	1	0	1		0	0	0	0	0	0		0	0	0	0	0	0	0	0	0	0	0	0		0
	LF	40.5405	28			1.28333	5.35				133.577	56.6656				292.363	579.012		15	0	0	0	3	0	3	0	3		1	2	1	0	0	0		0	0	0	0	0	0	0	0	0	0	0	0		0
	rel	8.10811	16			2.23333	1.9				83.5083	55.9501				200.589	410.558		20	0	1	0	4	1	4	0	4		2	3	3	0	0	1		1	0	0	0	0	0	0	0	0	0	0	0		0
	LTB	5.405	0			1.06667	0.616667				76.681	48.3049				254.088	603.298		25	0	2	0	4	2	5	3	4		3	4	4	0	0	3		2	0	0	0	0	0	1	0	0	0	0	0		0
						1.63333	2.05				56.4581	64.3509				625.145	332.382		30	0	3	1	5	2	6	3	5		4	4	5	0	0	4		3	0	0	0	0	0	1	0	0	0	0	0		0
						4.6					45.9319	58.8575				588.043	486.212		35	1	3	1	6	3	7	4	6		4	5	7	0	0	4		3	0	0	0	0	0	2	0	1	1	0	0		0
											77.0848	76.9542				288.32	389.643		40	1	4	1	7	5	8	5	6		5	7	8	0	1	4		4	0	1	0	0	0	2	0	1	0	0	0		0
	Number of neurons										82.9453	58.6851				289.745	356.444		45	1	4	2	8	4	10	5	7		6	7	8	0	3	5		4	0	2	0	0	0	2	1	3	1	0	0		0
		Sham	Cuff								86.9787	56.7537				206.358	938.307		50	2	5	2	8	6	10	6	8		6	8	7	0	3	5		5	1	3	2	0	1	2	2	2	1	0	0		0
	spontaneous	8	7								61.2959	64.3127				377.085	314.141		55	3	5	4	9	7	12	6	8		7	10	9	1	2	6		5	1	3	2	0	1	3	2	4	1	0	0		0
	RS	9	7								53.4102	95.9408				393.524	181.612		60	4	5	3	9	8	14	7	9		7	11	10	2	3	7		5	2	3	2	0	1	3	2	4	1	1	0		0
	LF	15	7								89.4157	55.6911				320.047	430.325		65	4	6	4	10	9	15	8	10		8	12		3	3	8		6	2	3	2	1	2	3	4	4	2	2	2		0
	rel	3	4								88.7777	64.9				368.93	241.702		70	4	6	5	10	10	16	8	10		8	14		4	3	8		6	2	4	3	1	2	4	4	5	3	2	2		1
	LTB	2	0								52.478	97.2584				376.688	195.694		75	4	7	5	10	11	16	9	10		9	15		6	5	9		6	2	4	2	1	2	4	5	6	2	3	1		1
											81.602	51.8634				438.046	336.547		80	6	7	3	11	10	20	10	11		8	15		4	2	9		8	2	5	2	2	3	5	6	6	3	3	2		1
											41.0445	38.9339				456.696	1109.99		85	6	7	7	11	11	22	9	12		9	17		3	4	10		9	3	5	4	2	3	4	6	6	3	5	1		2
											73.9085	36.6358				358.288	940.157		90	8	7	6		12	23	11	12		9	17		4		10		10	3	6	4	2	4	3	5	8	4	5	2		2
											65.3776	84.3274				378.922	346.417		95	7	8	7		12	24	11	13		10	17		8		10		9	3	6	4	3	4	3	6	7	3	4	3		2
											75.81	52.478				303.73	376.688		100	8	8	7		13	25	11	14		10	18		7		10		10	3	6	5	4	5	3	9	8	3	5	2		3
											82.7879					364.151			105	9	8	7		13	25	12	14		10	17				11		11	4	6	4	3	5	5	8	9	4	5	4		4
											68.524					306.642			110	9	9	8		14	26	13	15		11	17				11		11	4	6	6	4	5	2	10	10	5	6	5		3
											47.1457					472.553			115	8	9	7		14	28	13	15		10	21				12		11	4	6	6	5	5	3	11	11	7	5	4		4
											69.2457					288.111			120	9	9	8		13	30	14	16		11					12		12	3	6	8	5	5	3	11	12	5	5	4		4
											74.1285					319.843			125	8	9	9		15	29	14	16		12					13		11	5	7	7	5	6	3	11	11	5	5	3		5
											63.9888					293.62			130	10	9	9		15	29	14	17		12					12		8	4	8	11	5	6	3	14	13	5	6	4		5
											60.5456					418.777			135	10	10	9		12	31	15	17		11					12		11	4	7	8	6	6	3	15	13	5	6	4		4
											69.1091					238.384			140	11	10	8		14	31	15	19		10					12		10	4	7	8	7	7	2	14	12	5	6	4		5
											52.0045					499.651			145	14	10	10			32	16	19		12					13		8	5	8	9	6	7	4	16	14	5	7	6		5
											68.0711					428.756			150	11	10	10			35	16	19		12					14		11	4	7	10	6	7	2	16	15	5	5	4		8
											59.0663					355.526
											86.9075					220.097
											56.5865					656.229
											46.237					1049.24
											77.7752					508.322
[truncated: 6 more columns]

## Sheet: fig 3B-E hM4di-cuff
FIG 2D: Cold	Cuff-ipsilateral (N=10)										Cuff-contralateral (N=10)											Cuff-mcherry ipsilateral (N=7)									Cuff-mcherry contralateral (N=7)
Bef cno	1.8	2	2	2	2	2	2	2	2	2	0.4	0.6	0	0	0	0	1	0.25	0	0		1.75	2	2	2	2	2	2			0.4	0.6	0	0	0	0	1			0
After cno	1.4	0.6	1	0.5	1	0	1	1	1	1.25	0.4	0	1	0.25	0	0.5	0.25	0.5	0.25	0		2	2	2	2	2	2	2			0.4	0	1	0.25	0	0.5	0.25			0
Bef sal	1.8	2	2	2	2	2	2	2	2	1.75	0.6	0.6	0.75	0.5	0.5	0	0	0.5	0	0.25		1.75	2	2	2	2	2	2			0.6	0.6	0.75	0.5	0.5	0	0			0.25
After sal	1.8	1.8	2	2	2	2	2	0.07	2	2	0.4	0.2	0.75	0.5	0.5	0.25	0	0.45	0	0.25		2	2	2	2	2	2	2			0.4	0.2	0.75	0.5	0.5	0.25	0			0.25
FIG 2B: Tactile	Cuff-ipsilateral (N=11)											Cuff-contralateral (N=11)											Cuff-mcherry ipsilateral (N=9)									Cuff-mcherry contralateral (N=9)
Bef cno	0.07	0.052	0.07	0.04	0.07	0.02	0.07	0.0625	0.04	0.055	0.07	0.6	0.44	0.6	0.6	0.6	0.6	0.45	0.6	0.6	0.5	0.4	0.07	0.07	0.0475	0.07	0.07	0.0625	0.07	0.07	0.055	0.6	0.6	0.7	0.6	0.6	0.45	0.45	0.6	0.6
After cno	1	1.24	0.34	0.4	1	0.6	0.6	0.4	0.6	0.6	0.6	0.6	0.76	0.6	0.6	0.6	0.4	0.55	0.7	0.7	0.6	0.55	0.07	0.07	0.07	0.07	0.07	0.0625	0.07	0.07	0.04	0.6	0.6	0.07	0.6	0.6	0.5	0.5	0.7	0.5
Bef sal	0.035	0.058	0.07	0.0625	0.0625	0.07	0.07	0.07	0.055	0.07	0.07	0.6	0.6	0.6	0.55	0.6	0.4	0.5	0.55	0.55	0.4	0.6	0.04	0.055	0.19	0.07	0.055	0.055	0.07	0.07	0.055	0.6	0.55	0.6	0.7	0.55	0.45	0.5	0.6	0.6
After sal	0.0625	0.082	0.07	0.0625	0.075	0.04	0.07	0.055	0.04	0.07	0.0625	0.5	0.56	0.6	0.5	0.6	0.55	0.45	0.6	0.55	0.55	0.45	0.04	0.055	0.055	0.55	0.0625	0.0625	0.07	0.0625	0.0625	0.55	0.6	0.6	0.5	0.5	0.4	0.55	0.6	0.55
FIG 2E: Heat	Cuff-ipsilateral (N=9)									Cuff-contralateral (N=9)									Cuff-mcherry ipsilateral (N=6)							Cuff-mcherry contralateral (N=6)
Bef cno	4.8	5.488	6.25	6.194	7.39	6.088	5.102	5.6	5.29	7.7	10.07	9.938	10.326	10.444	12.376	9.3	10.82	10.42	5.626	6.456	6.286	7.01	6.068	5.14		5.626	6.456	6.286	7.01	6.068	5.14
After cno	6	7.522	10.416	11.4	11.944	12.436	9.206	9.26	12.72	8.1	10.28	9.944	11.214	10.946	12.06	9.204	10.04	12.46	5.408	5.356	6.536	6.994	6.564	6.074		5.408	5.356	6.536	6.994	6.564	6.074
Bef sal	4.64	3.77	6.456	6.312	6.068	6.848	5.484	5.69	6.94	9.1	9.846	10.33	10.532	10.382	10.106	9.2478	10.11	10.65	6.968	4.922	6.36	6.136	6.47	6.654		6.968	4.922	6.36	6.136	6.47	6.654
After sal	4.8	4.62	5.676	7.2	5.59	6.542	5.028	6.82	5.75	8.9	10.408	9.684	10.344	11.318	9.164	9.108	9.72	10.66	5.482	5.634	6.094	6.222	6.736	5.564		5.482	5.634	6.094	6.222	6.736	5.564
FIG 2C: Pressure	Cuff-ipsilateral (N=9)									Cuff-contralateral (N=9)									Cuff-mcherry ipsilateral (N=7)							Cuff-mcherry contralateral (N=7)
Bef cno	83	91	103	102	95	91	95	86	89	189	186	192	187	189	192	189	190	191	97	107	97	95	85	96	90	189	190	97	192	187	183	186
After cno	186	95	194	188	183	195	188	188	196	184	198	193	192	193	195	189	193	191	92	94	97	99	104	85	90	190	191	97	190	191	185	186
Bef sal	97	100	92	89	93	87	90	89	89	191	186	190	190	186	190	185	192	189	97	98	92	97	94	93	96	191	193	92	189	192	184	188
After sal	96	84	99	88	87	103	92	93	90	187	195	189	191	193	191	183	190	189	98	97	79	82	89	95	95	191	192	79	190	191	188	185

## Sheet: fig 3F-I-hM4di Sham
FIG 2D: Cold	Sham contralateral (n=12)												Sham ipsilateral (n=12)
Bef cno	1	1	0.2	0	0	0.25	0.25	0.25	0.25	0.25	0	0	0.4	1	0.6	0.25	0.5	0	0	0	0.25	0	0	0
After cno	1	0.8	0.8	0.25	0.75	0	0	0.25	0.25	0.25	0	0.25	0.2	0.8	0.8	0	0.25	0.5	0.25	0	0.25	0	0	0
Bef sal	0.6	1.2	1.2	0.25	0	0	0.5	0	0.5	0	0	0	0.4	0.8	0.8	0	0	0	0	0.5	0.25	0.25	0	0
After sal	0.4	0.8	0.4	0	0	0.5	0	0	0	0.5	0	0	0.6	0.8	0.6	0.4	0	0.5	0	0	0.25	0	0	0.25
FIG 2B: Tactile	Sham contralateral (n=10)										Sham ipsilateral (n=10)
Bef cno	0.6	0.6	0.8	0.6	0.48	0.6	0.6	0.55	0.45	0.6	0.4	0.8	0.6	0.6	0.45	0.6	0.55	0.4	0.5	0.4
After cno	0.45	0.8	0.8	0.7	0.6	0.5	0.5	0.6	0.55	0.4	0.4	0.6	0.6	0.5	0.6	0.55	0.6	0.45	0.6	0.4
Bef sal	0.45	0.6	0.6	0.7	0.6	0.6	0.6	0.5	0.4	0.6	0.6	0.7	0.55	0.6	0.6	0.6	0.6	0.4	0.55	0.45
After sal	0.6	0.8	0.8	0.6	0.6	0.55	0.55	0.6	0.6	0.5	0.55	0.8	0.6	0.6	0.4	0.6	0.55	0.4	0.5	0.4
FIG 2E: Heat	Sham contralateral (n=9)									Sham ipsilateral (n=10)
Bef cno	7.8	7.3	7.5	9.45	10.218	11.34	10.36	9.61	12.13	7.5	7.7	7.6	9.986	10.254	11.244	10.238	8.192	10.48	12.76
After cno	8.1	10.9	5.6	9.648	10.524	11.41	10.064	12.26	11.21	8.2	10	8	10.166	9.878	11.106	10.455	9.572	11.52	10.44
Bef sal	6.8	7.5	6.9	11.286	11.888	11.018	10.966	9.84	9.86	7.2	8.3	7.8	9.244	9.692	9.796	10.602	9.398	9.26	9.77
After sal	7.3	7	7.3	10.37	8.946	11.122	10.616	10.95	11.87	6.7	7.6	6.8	11.614	10.118	9.918	11.314	9.134	10.03	10.24
FIG 2C: Pressure	Sham contralateral (n=9)									Sham ipsilateral (n=9)
Bef cno	181	190	188	190	186	187	191	191	192	181	186	188	191	189	184	189	191	192
After cno	189	187	193	189	189	186	186	191	189	191	187	185	192	193	186	185	191	189
Bef sal	191	188	186	189	187	190	183	191	191	186	184	196	192	189	187	183	191	191
After sal	190	189	193	188	188	185	191	189	191	192	188	191	192	194	184	184	189	191

## Sheet: Fig 4B - Formalin time course
All behaviors
Gi-SAL N=18-All
191	166	97	246	262	247	159	153	136	131	168	161	130	137	154	101	214	211
4	5	5	48	121	2	2	4	6	40	42	63	51	67	66	3	28	5
37	12	12	10	28	2	54	7	22	2	14	11	137	30	82	5	154	3
97	106	72	4	29	24	36	3	116	60	101	46	150	100	101	0	147	8
138	36	36	169	13	95	204	60	115	54	106	108	6	132	161	8	129	103
78	15	15	168	145	130	33	116	83	159	117	164	49	117	84	128	104	118
67	32	4	117	36	29	2	106	21	100	16	4	24	39	33	86	28	104
29	12	13	37	177	0	0	70	0	96	51	5	0	66	14	95	42	80
Gi-CNO N=17-All
106	73	80	268	295	158	152	128	126	181	105	165	132	158	170	117	107
2	5	7	11	2	11	0	18	20	45	22	18	3	35	51	4	11
5	7	19	3	1	68	12	35	46	35	3	47	1	78	70	22	37
60	46	76	118	64	92	141	96	32	75	33	133	110	78	193	72	46
92	39	43	37	25	10	104	36	23	121	16	58	178	45	132	56	11
23	16	30	15	2	16	88	6	1	142	2	25	142	11	28	93	21
0	9	7	10	30	3	17	0	36	50	4	17	18	0	129	69	10
0	16	0	0	41	0	4	0	0	121	0	0	2	0	44	0	68

## Sheet: Fig 4C- Formalin 1st phase 
All Nociceptive behs			Licking			Lifting			Shaking
Gi-SAL N=18	Gi-CNO N=17		Gi-SAL N=16	Gi-CNO N=14		Gi-SAL N=16	Gi-CNO N=14		Gi-SAL N=16	Gi-CNO N=14
166	106		94	67		3	6		0	0
97	73		192	74		50	6		4	0
246	80		181	126		69	123		12	19
262	268		199	227		35	59		13	9
247	295		127	93		30	56		2	9
159	158		86	81		43	40		7	5
191	152		110	83		38	46		5	7
153	128		73	51		50	45		8	5
136	126		65	116		50	49		6	4
131	181		87	132		21	42		5	3
168	105		105	75		69	73		4	10
161	165		84	56		97	101		3	13
130	132		66	31		81	83		7	3
137	158		47	49		42	52		12	6
154	170		105			101			8
101	117		118			82			11
214	211
107

## Sheet: Fig 4D- Formalin 2nd phase 
All Nociceptive behs			Licking			Lifting			Shaking
Gi-SAL N=18	Gi-CNO N=17		Gi-SAL N=16	Gi-CNO N=14		Gi-SAL N=16	Gi-CNO N=14		Gi-SAL N=16	Gi-CNO N=14
218	182		359	160		183	21		0	0
157	138		430	108		114	57		4	0
553	182		212	135		66	55		12	19
549	194		298	97		29	40		13	9
282	165		127	139		30	43		2	9
331	200		305	111		52	44		7	5
467	370		424	351		85	100		5	7
366	191		311	40		51	49		8	5
363	158		302	248		135	80		6	4
511	589		274	321		100	158		5	3
447	80		305	97		112	150		4	0
401	298		446	376		138	271		3	0
417	454		316	238		225	77		0	1
551	247		255	140		70	63		0	1
541	647		429			203			0
325	316		302			119			0
632	204
421

## Sheet: Fig 4F- von Frey
Left paw							Right paw
Gi CNO (n=6)							Gi CNO (n=6)
0.44	0.392	0.072	0.058	0.058	0.046		0.208	0.172	0.094	0.058	0.1	0.088
1.16	1.68	1.512	1	1.08	0.84		1	1.08	0.449	1	1	1
Gi Saline (n=7)							Gi Saline (n=7)
0.392	0.254	0.304	0.028	0.064	0.1	0.052	0.44	0.278	0.304	0.16	0.058	0.052	0.046
0.72	0.278	0.304	0.068	0.052	0.076	0.046	0.48	0.336	0.172	0.081667	0.058	0.046	0.064

## Sheet: fig 5B-E hM3dq Sham
Cold	Sham contralateral (n=8)								Sham ipsilateral (n=8)
Bef cno	0	0	0	0	0	0	0	0	0	0	0.25	0	0	0	0	0
After cno	1	1	1.75	1.75	1.5	1.75	1.25	1	1.75	1	1.75	1	1.5	1	1.25	1
Bef sal	0	0	0.25	1	0.25	0	0	0	0.25	0.25	0.25	0	0	0	0	0
After sal	0.25	0.25	0.25	0.25	0.25	0.25	0	0	0.25	0	0.25	0.25	0.25	0.5	0.25	0
Heat	Sham contralateral (n=8)								Sham ipsilateral (n=8)
Bef cno	11.48	10.29	9.198	10.036	11.388	10.97	11.24	11.42	11.48	10.29	9.198	10.036	11.388	10.97	10.33	9.41
After cno	11.454	11.348	11.578	9.97	10.12	10.768	9.55	12.94	11.454	11.348	11.578	9.97	10.12	10.768	8.99	12.43
Bef sal	9.806	10.706	9.602	9.026	10	10.434	11.97	9.4	9.806	10.706	9.602	9.026	10	10.434	9.31	9.65
After sal	11.77	11.08	10.98	9.67	10.894	9.93	9.8	10.22	11.77	11.08	10.98	9.67	10.894	9.93	10.5	9.58
Tactile	Sham contralateral (n=8)								Sham ipsilateral (n=8)
Bef cno	0.6	0.6	0.6	0.6	0.6	0.5	0.6	0.6	0.6	0.6	0.45	0.55	0.45	0.6	0.6	0.45
After cno	0.04	0.04	0.035	0.0475	0.055	0.0475	0.04	0.07	0.07	0.07	0.025	0.03	0.055	0.04	0.04	0.07
Bef sal	0.6	0.6	0.5	0.5	0.5	0.5	0.5	0.6	0.55	0.6	0.6	0.55	0.6	0.55	0.4	0.4
After sal	0.45	0.55	0.5	0.55	0.55	0.55	0.6	0.4	0.5	0.5	0.45	0.4	0.6	0.5	0.4	0.4
Pressure	Sham contralateral (n=6)						Sham ipsilateral (n=6)
Bef cno	191	186	183	185	192	189	190	187	184	186	191	190
After cno	107	86	74	96	94	85	108	98	86	86	88	84
Bef sal	187	188	188	190	193	184	186	189	190	186	193	193
After sal	188	189	192	194	190	192	187	190	189	190	193	191

[truncated: 6 more sheets: fig 5F-I hM3dq cuff, Fig S1C lac-z, fig S1F mcherry,retro,gi, Fig S2C Action potentials, FIg S2G-J Behavioral assays, Fig S5B c-FOS Gq validation]
